# Supplementary material for: A functional role of meningeal lymphatics in sex difference of stress susceptibility in mice
Source: Nat Commun. 2022 Aug 16;13:4825. doi: 10.1038/s41467-022-32556-x (PMC9381547; doi:10.1038/s41467-022-32556-x)
Supplement: Supplementary file 4 — Source Data [file 41467_2022_32556_MOESM4_ESM.xlsx]

## Sheet: Fig.1g
N	SCVS
0.981223	0.611985
1.01878	0.9781
0.907711	1.03416
0.624041	0.838859
1.46825	0.790312
0.733371	0.643708
0.895497	0.743763
1.19883	0.686784
1.1723	0.724194
	0.835804
	0.537485
	0.75779

## Sheet: Fig.1h
N	SCVS
1.01353	0.851029
0.986473	1.17051
0.856868	1.05835
0.762606	1.08452
1.38053	0.844041
0.781082	0.698543
0.975136	0.988236
1.07731	0.663897
1.16647	0.718414
	0.801444
	0.565263
	0.7608

## Sheet: Fig.1i
N	SCVS
23.6096	19.3794
26.8568	23.7518
25.1039	15.0022
18.7528	12.3988
25.2266	15.5422
23.9237	19.2665
21.8618	19.7586
21.58	17.9383
21.9211	19.7319
	18.0016
	19.6459
	19.2608

## Sheet: Fig.1j
N	SCVS
0.698098	0.317315
0.455501	0.545251
0.767377	0.498015
1.59256	0.041364
1.48647	0.627326
1.31393	0.300333
1.06229	1.04879
0.889715	0.810459
0.734064

## Sheet: Fig.1l
N	SCVS
0.622424	0.77539
0.611692	0.61785
1.338	1.30278
1.33683	1.227
1.09106	1.03249
1.00072	1.33001
0.655837	1.43136
1.34345	1.27666
	0.9316
	0.980018

## Sheet: Fig.1m
N	SCVS
0.743209	0.961085
0.88189	0.825059
1.13701	1.26463
1.18339	1.22324
1.0545	0.948036
1.02876	1.48006
0.718988	1.34887
1.25225	1.21536
	0.889772
	0.786517

## Sheet: Fig.1n
N	SCVS
22.8285	21.4987
23.4082	24.188
22.5819	23.1521
23.9543	21.9081
21.4886	21.9215
19.9944	23.3097
22.8249	19.7675
22.2503	21.2673
	19.6706
	20.5865

## Sheet: Fig.1o
N	SCVS
2.10003	1.12112
0.373421	0.272762
1.03384	0.678162
0.492703	2.36612
0.17924	0.181289
1.56632	0.142835
1.25444	0.35933
	1.75733

## Sheet: Fig.1q
N	SCVS
0.875416	0.768906
0.48961	0.763135
1.33724	0.578854
1.29774	0.003136
0.963511	0.558797
0.832089	0.195748
1.12406	0.434667
1.08035	0.347195
	0.173913

## Sheet: Fig.1s
N	SCVS
0.894827	1.12509
0.914961	0.778407
0.911763	0.958266
0.940391	0.709365
1.33806	0.625304
1.18126	0.909229
0.818738	0.820605
	1.28495

[truncated: 140 more sheets: Fig.2e, Fig.2f, Fig.2g, Fig.2h, Fig.2j, Fig.2k, Fig.2l, Fig.2m, Fig.2o, Fig.2p, Fig.2q, Fig.2r, Fig.3b, Fig.3e, Fig.3f, Fig.3h, Fig.3j, Fig.4e, Fig.4f, Fig.4g …]
